# Supplementary material for: Molecular evidence for sex reversal in wild populations of green frogs (Rana clamitans)
Source: PeerJ. 2019 Feb 8;7:e6449. doi: 10.7717/peerj.6449 (PMC6369831; doi:10.7717/peerj.6449)
Supplement: Supplemental Information 11 — Each specimen’s source pond, Yale Peabody Museum number, field tag number, phenotypic sex, intersex status, genotypic sex inferred from two different analyses with either a complete or reduced sex-linked marker sex, and genotype at each of five sex-linked loci. [file peerj-07-6449-s011.xls]

## Sheet: Adult_Sex_30July2018_MINI_DATA_
Yale_Peabody_Museum_Number	Pond	Field_Tag	Phenotypic_Sex	Intersex	Genotypic_Sex_All_Loci	Genotypic_Sex_Reduced_Marker_Set	RaclCT001	RaclCT003	RaclCT005	RaclCT007	RaclCT009
YPM HERA 015904	EMSN	985	Male	NA	Male	Male	XY	XY	XY	XY	XY
YPM HERA 015905	EMSN	976	Male	NA	Male	Male	XY	XY	XY	XY	XY
YPM HERA 015906	EMSN	988	Male	No	Male	Male	XY	XY	XY	XY	XY
YPM HERA 015907	EMSN	599	Female	NA	Female	Female	XX	XX	XX	XX	XX
YPM HERA 015908	AV68	970	Female	NA	Female	Female	XX	XX	XX	XX	XX
YPM HERA 015909	EMSN	994	Male	NA	Male	Male	XY	XY	XY	XY	XY
YPM HERA 015910	EMSN	982	Male	NA	Male	Male	XY	XY	XY	XY	XY
YPM HERA 015911	Septic10	949	Male	No	Male	Male	XY	XY	XY	XY	XY
YPM HERA 015912	Septic10	946	Female	NA	Female	NA	NA	XX	XY	XX	XX
YPM HERA 015913	EMSN	979	Male	Yes	Male	Male	XY	XY	XY	XY	XY
YPM HERA 015914	EMSN	602	Male	Yes	Male	Male	XY	XY	XY	XY	XY
YPM HERA 015915	Laur02	958	Male	NA	Male	Male	XY	XX	XY	XX	XX
YPM HERA 015916	Forest6	605	Male	No	Male	Male	XY	XY	XY	XY	XY
YPM HERA 015917	Laur02	967	Female	NA	Female	NA	XX	XY	XY	XX	XX
YPM HERA 015918	Laur02	964	Female	NA	Female	Female	XX	XX	XX	XX	XX
YPM HERA 015919	Septic10	955	Male	No	Male	Male	XY	XY	XY	XY	XY
YPM HERA 015920	AV68	973	Male	No	Male	Male	XY	XY	XY	XY	XY
YPM HERA 015921	WNHL	997	Male	No	Male	Male	XY	XY	XY	XY	XY
YPM HERA 015922	Laur02	961	Male	No	Female	NA	XX	XY	XX	XX	XY
YPM HERA 015923	Septic10	952	Male	No	Male	Male	XY	XY	XY	XY	XY
YPM HERA 015924	EMSN	590	Male	No	Male	Male	XY	XY	XY	XY	XY
YPM HERA 015925	EMSN	991	Male	No	Male	Male	XY	XY	XY	XY	XY
YPM HERA 015926	COAN	1033	Male	No	Male	Male	XY	XY	XY	XY	XY
YPM HERA 015927	COAN	1045	Male	No	Male	Male	XY	XY	XY	XY	XY
YPM HERA 015928	COAN	1043	Male	No	Male	Male	XY	XY	XY	XX	XY
YPM HERA 015929	COAN	1031	Male	No	Male	Male	XY	XY	XY	XY	XY
YPM HERA 015930	COAN	1037	Male	No	Male	Male	XY	XY	XY	XY	XY
YPM HERA 015931	Sewer3	1017	Male	No	Male	Male	XY	XY	XY	XY	XY
YPM HERA 015932	WNHL	1007	Female	NA	Male	Male	XY	XX	XX	XX	XX
YPM HERA 015933	WNHL	1003	Female	NA	Female	Female	XX	XX	XX	XX	XX
YPM HERA 015934	Sewer3	1019	Male	Yes	Male	Male	XY	XX	XX	XX	XX
YPM HERA 015935	COAN	1025	Male	No	Male	Male	XY	XY	XX	XY	XY
YPM HERA 015936	WNHL	1005	Male	Yes	Male	Male	XY	XY	XY	XY	XY
YPM HERA 015937	COAN	1039	Female	NA	Female	NA	XX	XY	XY	XX	XX
YPM HERA 015938	EMSN	593	Male	NA	Male	Male	XY	XY	XY	XY	XY
YPM HERA 015939	EMSN	596	Male	NA	Male	Male	XY	XY	XY	XY	XY
YPM HERA 015940	COAN	1029	Male	No	Male	Male	XY	XY	XY	XY	XY
YPM HERA 015941	Septic7	1009	Male	Yes	Male	Male	XY	XY	XY	XY	XY
YPM HERA 015942	WNHL	1001	Male	No	Male	Male	XY	XY	XY	XY	XY
YPM HERA 015943	Septic7	1011	Male	NA	Male	Male	XY	XY	XY	XY	XY
YPM HERA 015944	COAN	1027	Female	NA	Female	Female	XX	XX	XX	XX	XX
YPM HERA 015945	COAN	1041	Male	No	Male	Male	XY	XY	XY	XY	XY
YPM HERA 015946	COAN	1047	Male	Yes	Male	Male	XY	XY	XY	XY	XY
YPM HERA 015947	Sewer3	1015	Male	No	Male	Male	XY	XY	XY	XY	XY
YPM HERA 015948	Septic10	608	Male	No	Male	Male	XY	XY	XY	XY	XY
YPM HERA 015949	Septic7	1013	Male	No	Male	Male	XY	XY	XY	XY	XY
YPM HERA 015950	COAN	1035	Male	No	Male	Male	XY	XY	XY	XY	XY
YPM HERA 015951	Forest2	1093	Male	NA	Male	Male	XY	XY	XY	XX	XY
YPM HERA 015952	Forest5	1061	Male	NA	Male	Male	XY	XY	XY	XY	XX
YPM HERA 015953	Forest5	1055	Male	No	Male	Male	XY	XY	XY	XX	XX
YPM HERA 015954	Forest5	1057	Female	NA	Female	Female	XX	XX	XY	XX	XX
YPM HERA 015955	Forest2	1079	Male	No	Female	Female	XX	XX	XX	XX	XX
YPM HERA 015956	Forest2	1091	Male	No	Male	Male	XY	XY	XY	XY	XY
YPM HERA 015957	Forest2	1069	Male	NA	Male	Male	XY	XY	XY	XY	XY
YPM HERA 015958	Forest2	1085	Male	No	Male	Male	XY	XY	XY	XY	XY
YPM HERA 015959	Forest2	1083	Male	No	Male	Male	XY	XY	XY	XX	XY
YPM HERA 015960	Forest2	1073	Female	NA	Female	Female	XX	XX	XY	XX	XX
YPM HERA 015961	Forest2	1089	Male	No	Male	Male	XY	XY	XY	XY	XY
YPM HERA 015962	Forest2	1081	Male	No	Male	Male	XY	XY	XY	XX	XY
YPM HERA 015963	Forest5	1051	Female	NA	Female	Female	XX	XX	XY	XX	XX
YPM HERA 015964	Forest5	1059	Female	NA	Female	Female	XX	XX	XX	XX	XX
YPM HERA 015965	Forest2	1075	Female	NA	Female	Female	XX	XX	XX	XX	XX
YPM HERA 015966	Forest5	1065	Male	NA	Male	Male	XY	XY	XY	XX	XY
YPM HERA 015967	Forest2	1087	Male	NA	Male	Male	XY	XY	XY	XY	XY
YPM HERA 015968	Forest2	1067	Male	No	Male	Male	XY	XY	XY	XY	XY
YPM HERA 015969	Forest2	1095	Female	NA	Female	Female	XX	XX	XX	XX	XX
YPM HERA 015970	Forest2	1071	Female	NA	Female	Female	XX	XX	XX	XX	XX
YPM HERA 015971	Forest5	1053	Male	NA	Male	Male	XY	XY	XY	XY	XY
YPM HERA 015972	Forest2	1077	Female	NA	Female	Female	XX	XX	XX	XX	XX
YPM HERA 015973	Forest2	1097	Female	NA	Female	Female	XX	XX	XX	XX	XY
YPM HERA 015974	Forest5	1049	Male	NA	Male	Male	XY	XY	XY	XY	XY
YPM HERA 015975	Forest5	1063	Male	NA	Male	Male	XY	XY	XY	XY	XY
YPM HERA 015976	Laur02	1099	Male	No	Male	Male	XY	XY	XY	XY	XY
YPM HERA 015977	Laur02	1101	Male	No	Male	Male	XY	XX	XY	XX	XX
YPM HERA 015978	Laur02	1103	Male	No	Male	Male	XY	XX	XY	XX	XX
YPM HERA 015979	Laur02	1105	Male	No	Male	Male	XY	XY	XY	XY	XY
YPM HERA 015980	Laur02	1107	Male	No	Male	Male	XY	XY	XY	XY	XY
YPM HERA 015981	Laur02	1109	Male	No	Male	Male	XY	XX	XY	XX	XX
YPM HERA 015982	Laur02	1111	Female	NA	Female	Female	XX	XX	XX	XX	XX
YPM HERA 015983	Laur02	1113	Female	NA	Female	Female	XX	XX	XX	XX	XX
YPM HERA 015984	Laur02	1115	Male	No	Male	Male	XY	XY	XY	XY	XY
YPM HERA 015985	AV68	1117	Male	No	Male	Male	XY	XY	XY	XX	XY
YPM HERA 015986	AV68	1119	Male	No	Male	Male	XY	XY	XY	XX	XY
YPM HERA 015987	AV68	1121	Female	NA	Female	Female	XX	XX	XX	XX	XX
YPM HERA 015988	AV68	1123	Female	NA	Female	Female	XX	XX	XX	XX	XX
YPM HERA 015989	Septic10	1127	Female	NA	Female	Female	XX	XX	XY	XX	XX
YPM HERA 015990	Forest2	1151	Male	No	Male	Male	XY	XY	XY	XX	XY
YPM HERA 015991	Forest2	1155	Male	No	Male	Male	XY	XY	XY	XY	XY
YPM HERA 015992	Forest2	1161	Female	NA	Female	Female	XX	XX	XX	XX	XX
YPM HERA 018641	Septic10	1125	Female	NA	Female	Female	XX	XX	XX	XX	XX
YPM HERA 018642	Septic10	1129	Female	NA	Female	Female	XX	XX	XX	XX	XY
YPM HERA 018643	Forest6	1139	Female	NA	Female	Female	XX	XX	XX	XX	XX
YPM HERA 018644	Forest6	1141	Female	NA	Female	Female	XX	XX	XX	XX	XX
YPM HERA 018645	Forest6	1143	Female	NA	Female	Female	XX	XX	XX	XX	XX
YPM HERA 018646	Forest6	1145	Male	No	Male	Male	XY	XY	XY	XY	XY
YPM HERA 018647	Forest2	1147	Male	No	Female	Female	XX	XX	XX	XX	XX
YPM HERA 018648	Forest2	1149	Male	No	Male	Male	XY	XY	XY	XY	XY
YPM HERA 018649	Forest2	1153	Male	No	Male	Male	XY	XY	XY	XY	XY
YPM HERA 018650	Forest2	1157	Male	NA	Male	Male	XY	XY	XY	XY	XY
YPM HERA 018651	Forest2	1159	Male	NA	Male	Male	XY	XY	XY	XX	XY
YPM HERA 018652	Forest2	1163	Female	NA	Female	Female	XX	XX	XX	XX	XX
YPM HERA 018653	Forest2	1165	Female	NA	Female	Female	XX	XX	XX	XX	XX
YPM HERA 018654	Forest2	1167	Female	NA	Female	Female	XX	XX	XX	XX	XX
YPM HERA 018655	Forest2	1169	Female	NA	Female	Female	XX	XX	XY	XX	XX
YPM HERA 018656	Forest2	1171	Female	NA	Female	Female	XX	XX	XX	XX	XX
YPM HERA 018657	Forest2	1173	Male	No	Male	Male	XY	XY	XY	XY	XY
YPM HERA 018658	Forest2	1175	Male	No	Male	Male	XY	XY	XY	XX	XY
YPM HERA 018659	Forest2	1177	Male	No	Male	Male	XY	XY	XY	XY	XY
YPM HERA 018660	Forest2	1179	Male	No	Male	Male	XY	XY	XY	XY	XY
YPM HERA 018661	Forest2	1181	Male	No	Male	Male	XY	XX	XX	XX	XX
YPM HERA 018662	Laur01	1791	Male	No	Male	Male	XY	XX	XX	XY	XY
YPM HERA 018663	Laur01	1793	Male	No	Male	Male	XY	XX	XX	XX	XY
YPM HERA 018664	Laur01	1795	Female	NA	Female	Female	XX	XX	XX	XY	XX
YPM HERA 018665	Laur01	1797	Male	No	Male	Male	XY	XY	XX	XX	XX
YPM HERA 018666	COAN	1799	Female	NA	Female	Female	XX	XX	XX	XX	XX
YPM HERA 018667	WNHL	1841	Female	NA	Female	Female	XX	XX	XX	XX	XX
YPM HERA 018668	WNHL	1843	Female	NA	Female	Female	XX	XX	XX	XX	XX
YPM HERA 018669	WNHL	1845	Male	No	Male	Male	XY	XY	XY	XY	XY
YPM HERA 018670	COAN	1847	Female	NA	Male	Male	XY	XX	XX	XX	XX
YPM HERA 018671	COAN	1849	Female	NA	Female	Female	XX	XX	XX	XX	XX
YPM HERA 018672	COAN	1851	Male	No	Male	Male	XY	XX	XY	XY	XY
YPM HERA 018913	Forest5	1183	Female	NA	Female	Female	XX	XX	XX	XX	XX
YPM HERA 018914	Forest5	1185	Male	NA	Male	Male	XY	XY	XY	XY	XY
YPM HERA 018915	Forest5	1187	Female	NA	Female	Female	XX	XX	XX	XX	XX
YPM HERA 018916	Forest5	1189	Male	NA	Male	Male	XY	XY	XY	XY	XY
YPM HERA 018917	Forest5	1191	Female	NA	Male	Male	XY	XX	XX	XX	XX
YPM HERA 018918	Forest5	1193	Female	NA	Female	Female	XX	XX	XX	XX	XX
YPM HERA 018919	Forest5	1195	Male	NA	Male	Male	XY	XY	XX	XX	XX
YPM HERA 018920	Forest5	1197	Male	NA	Male	Male	XY	XY	XY	XY	XY
YPM HERA 018921	Forest5	1199	Female	NA	Female	Female	XX	XX	XX	XY	XX
YPM HERA 018922	Forest5	1201	Male	NA	Male	Male	XY	XY	XY	XY	XY
YPM HERA 018923	Forest5	1203	Male	NA	Male	Male	XY	XY	XY	XY	XY
YPM HERA 018924	Forest5	1205	Female	NA	Female	Female	XX	XX	XX	XX	XX
YPM HERA 018925	Forest5	1207	Male	No	Male	Male	XY	XY	XY	XX	XX
YPM HERA 018926	Forest6	1209	Female	NA	Female	NA	XX	XY	XX	XX	XX
YPM HERA 018927	Forest6	1211	Male	No	Male	Male	XY	XY	XY	XY	XY
YPM HERA 018928	Forest6	1213	Male	Yes	Male	Male	XY	XY	XY	XY	XY
YPM HERA 018929	Forest6	1215	Male	No	Male	Male	XY	XY	XY	XY	XY
YPM HERA 018930	Forest6	1217	Male	No	Male	Male	XY	XY	XY	XY	XY
YPM HERA 018931	EMSN	1219	Female	NA	Female	Female	XX	XX	XX	XX	XY
YPM HERA 018932	EMSN	1221	Male	NA	Male	Male	XY	XY	XY	XY	XY
YPM HERA 018933	EMSN	1223	Male	NA	Male	Male	XY	XY	XY	XY	XY
YPM HERA 018934	EMSN	1225	Male	No	Male	Male	XY	XY	XY	XY	XY
YPM HERA 018935	EMSN	1227	Male	NA	Male	Male	XY	XY	XY	XY	XY
YPM HERA 018936	EMSN	1229	Male	No	Male	Male	XY	XY	XY	XY	XY
YPM HERA 018937	EMSN	1231	Female	NA	Male	Male	XY	XY	XY	XX	XY
YPM HERA 018938	EMSN	1233	Male	NA	Male	Male	XY	XY	XY	XY	XY
YPM HERA 018939	EMSN	1235	Male	No	Male	Male	XY	XY	XY	XX	XY
YPM HERA 018940	EMSN	1237	Male	NA	Male	Male	XY	XY	XY	XX	XX
YPM HERA 018941	EMSN	1239	Male	NA	Male	Male	XY	XY	XY	XY	XY
YPM HERA 018942	EMSN	1241	Male	No	Male	Male	XY	XY	XY	XY	XY
YPM HERA 018943	EMSN	1243	Male	No	Male	Male	XY	XY	XY	XY	XY
YPM HERA 018944	EMSN	1245	Male	No	Male	Male	XY	XY	XY	XY	XY
YPM HERA 018945	EMSN	1247	Male	NA	Male	Male	XY	XY	XY	XY	XY
YPM HERA 018946	EMSN	1249	Male	No	Male	Male	XY	XY	XY	XY	XY
YPM HERA 018947	EMSN	1251	Male	NA	Male	Male	XY	XY	XY	XX	XX
YPM HERA 018948	EMSN	1253	Male	NA	Male	Male	XY	XY	XY	XY	XY
YPM HERA 018949	EMSN	1255	Male	No	Male	Male	XY	XY	XY	XY	XY
YPM HERA 018950	EMSN	1257	Male	No	Male	Male	XY	XY	XY	XX	XY
YPM HERA 018951	EMSN	1259	Female	NA	Female	Female	XX	XX	XX	XX	XX
YPM HERA 018952	EMSN	1261	Female	NA	Female	Female	XX	XX	XX	XX	XX
YPM HERA 018953	EMSN	1263	Female	NA	Female	Female	XX	XX	XX	XX	XX
YPM HERA 018954	Septic7	1265	Female	NA	Female	Female	XX	XX	XX	XX	XX
YPM HERA 018955	Septic7	1267	Female	NA	Female	NA	XX	XY	XX	XX	XX
YPM HERA 018956	Septic7	1269	Female	NA	Male	Male	XY	XY	XY	XX	XY
YPM HERA 018957	Septic7	1271	Male	No	Male	Male	XY	XY	XY	XY	XY
YPM HERA 018958	Septic7	1273	Male	NA	Male	Male	XY	XY	XY	XX	XX
YPM HERA 018959	Septic7	1275	Male	No	Male	Male	XY	XY	XY	XY	XY
YPM HERA 018960	Septic7	1277	Male	No	Male	Male	XY	XY	XY	XX	XX
YPM HERA 018961	Septic7	1279	Male	No	Male	Male	XY	XY	XY	XY	XY
YPM HERA 018962	Septic7	1281	Male	Yes	Female	NA	XX	XY	XX	XX	XX
YPM HERA 018963	Septic7	1283	Male	No	Male	Male	XY	XY	XY	XY	XY
YPM HERA 018964	Septic7	1285	Male	No	Male	Male	XY	XY	XY	XY	XY
YPM HERA 018965	Septic7	1287	Male	No	Male	Male	XY	XY	XY	XY	XY
YPM HERA 018966	Septic7	1289	Male	No	Male	Male	XY	XY	XY	XY	XY
YPM HERA 018967	Septic7	1291	Male	No	Male	Male	XY	XY	XY	XY	XY
YPM HERA 018968	Septic7	1293	Male	No	Male	Male	XY	XY	XY	XY	XY
YPM HERA 018969	Septic7	1295	Male	No	Male	Male	XY	XY	XY	XX	XY
YPM HERA 018970	Septic7	1297	Female	NA	Female	Female	XX	XX	XX	XX	XX
YPM HERA 018971	Septic7	1299	Female	NA	Female	Female	XX	XX	XY	XX	XX
YPM HERA 018972	Septic7	1301	Male	No	Male	Male	XY	XY	XY	XY	XY
YPM HERA 018973	Laur02	1303	Female	NA	Female	Female	XX	XX	XX	XX	XX
YPM HERA 018974	Laur02	1305	Female	NA	Female	Female	XX	XX	XY	XX	XX
YPM HERA 018975	Laur02	1307	Female	NA	Female	Female	XX	XX	XX	XX	XX
YPM HERA 018976	Laur02	1309	Male	No	Male	Male	XY	XY	XY	XX	XX
YPM HERA 018977	AV68	1311	Male	No	Male	Male	XY	XY	XY	XY	XY
YPM HERA 018978	AV08	1313	Female	NA	Female	Female	XX	XX	XX	XX	XY
YPM HERA 018979	Sewer3	1315	Male	No	Male	Male	XY	XX	XX	XX	XX
YPM HERA 018980	Sewer3	1317	Male	No	Male	NA	NA	XY	XY	XY	XY
YPM HERA 018981	Sewer3	1319	Male	No	Male	Male	XY	XY	XY	XY	XY
YPM HERA 018982	Sewer3	1321	Female	NA	Female	Female	XX	XX	XX	XX	XX
YPM HERA 018983	Sewer3	1323	Female	NA	Female	Female	XX	XX	XX	XX	XX
YPM HERA 018984	Sewer3	1325	Female	NA	Female	Female	XX	XX	XX	XX	XX
YPM HERA 018985	Sewer3	1327	Female	NA	Female	Female	XX	XX	XY	XX	XX
YPM HERA 018986	Sewer3	1329	Female	NA	Female	Female	XX	XX	XX	XX	XX
YPM HERA 018987	Septic7	1331	Male	NA	Male	Male	XY	XY	XY	XY	XY
YPM HERA 018988	Septic7	1333	Male	No	Male	Male	XY	XY	XY	XY	XY
YPM HERA 018989	Septic7	1335	Female	NA	Female	Female	XX	XX	XX	XX	XX
YPM HERA 018990	Septic7	1337	Male	NA	Male	Male	XY	XY	XY	XY	XY
YPM HERA 018991	Septic7	1339	Female	NA	Female	NA	XX	XY	XX	XX	XX
YPM HERA 018992	Septic7	1341	Female	NA	Female	Female	XX	XX	XY	XX	XX
YPM HERA 018993	Septic7	1343	Male	No	Male	Male	XY	XY	XY	XY	XY
YPM HERA 018994	Septic7	1345	Female	NA	Female	Female	XX	XX	XX	XX	XX
YPM HERA 018995	Septic7	1347	Male	NA	Male	Male	XY	XY	XY	XY	XY
YPM HERA 018996	Septic7	1349	Male	No	Male	Male	XY	XY	XY	XY	XY
YPM HERA 018997	WNHL	1351	Female	NA	Female	Female	XX	XX	XX	XX	XX
YPM HERA 018998	WNHL	1353	Female	NA	Female	NA	XX	XY	XX	XX	XX
YPM HERA 018999	WNHL	1355	Male	No	Male	Male	XY	XY	XY	XY	XY
YPM HERA 019000	WNHL	1357	Male	No	Male	Male	XY	XY	XY	XX	XX
YPM HERA 019001	Septic3	1359	Male	No	Male	Male	XY	XY	XY	XY	XY
YPM HERA 019002	EMSN	1361	Male	No	Male	Male	XY	XY	XY	XY	XY
YPM HERA 019003	EMSN	1363	Male	NA	Male	Male	XY	XY	XY	XX	XX
YPM HERA 019004	EMSN	1365	Male	NA	Male	Male	XY	XY	XY	XY	XY
YPM HERA 019005	EMSN	1367	Male	No	Male	Male	XY	XY	XY	XY	XY
YPM HERA 019006	EMSN	1369	Male	No	Male	Male	XY	XY	XY	XY	XY
YPM HERA 019007	EMSN	1371	Male	Yes	Male	Male	XY	XY	XY	XY	XY
YPM HERA 019008	EMSN	1373	Female	NA	Female	Female	XX	XX	XX	XX	XX
YPM HERA 019009	EMSN	1375	Male	NA	Male	Male	XY	XY	XY	XY	XY
YPM HERA 019010	EMSN	1377	Male	NA	Male	Male	XY	XY	XY	XY	XY
YPM HERA 019011	EMSN	1379	Male	No	Male	Male	XY	XY	XY	XY	XY
YPM HERA 019012	EMSN	1381	Male	No	Male	Male	XY	XY	XY	XX	XX
YPM HERA 019013	EMSN	1383	Male	No	Male	Male	XY	XY	XY	XY	XY
YPM HERA 019014	EMSN	1385	Male	NA	Male	Male	XY	XY	XY	XY	XY
YPM HERA 019015	EMSN	1387	Male	No	Male	Male	XY	XY	XY	XY	XY
YPM HERA 019016	EMSN	1389	Male	NA	Male	Male	XY	XY	XY	XY	XY
YPM HERA 019017	WNHL	1391	Female	NA	Female	Female	XX	XX	XX	XX	XX
YPM HERA 019018	Forest2	1393	Male	NA	Male	Male	XY	XY	XY	XX	XY
YPM HERA 019019	Forest2	1395	Male	No	Male	Male	XY	XY	XY	XY	XY
YPM HERA 019020	Forest2	1397	Male	No	Male	Male	XY	XY	XY	XY	XY
YPM HERA 019021	Forest2	1399	Male	NA	Male	Male	XY	XY	XY	XY	XY
YPM HERA 019022	Forest2	1401	Female	NA	Female	NA	XX	XY	XX	XX	XX
YPM HERA 019023	Forest2	1403	Male	No	Female	Female	XX	XX	XX	XX	XY
YPM HERA 019024	Forest2	1405	Male	No	Male	Male	XY	XY	XY	XY	XY
YPM HERA 019025	Forest2	1407	Female	NA	Female	Female	XX	XX	XY	XX	XX
YPM HERA 019026	Forest2	1409	Female	NA	Female	Female	XX	XX	XX	XX	XX
YPM HERA 019027	Forest2	1411	Male	Yes	Male	Male	XY	XY	XY	XY	XY
YPM HERA 019028	Forest6	1413	Male	No	Male	Male	XY	XY	XY	XY	XY
YPM HERA 019029	Forest6	1415	Male	No	Male	Male	XY	XY	XY	XY	XY
YPM HERA 019030	Forest6	1417	Male	No	Male	Male	XY	XY	XY	XX	XY
YPM HERA 019031	Forest6	1419	Male	No	Male	Male	XY	XY	XY	XX	XY
YPM HERA 019032	Sewer3	1421	Female	NA	Female	Female	XX	XX	XX	XX	XY
YPM HERA 019033	Sewer3	1423	Female	NA	Female	NA	XX	XY	XX	XX	XY
YPM HERA 019034	AV68	1425	Male	No	Male	Male	XY	XY	XY	XY	XY
YPM HERA 019035	AV68	1427	Male	No	Male	Male	XY	XY	XY	XX	XY
YPM HERA 019036	AV68	1429	Male	No	Male	Male	XY	XY	XY	XY	XY
YPM HERA 019037	AV68	1431	Male	No	Male	Male	XY	XY	XY	XY	XY
YPM HERA 019038	AV68	1433	Male	No	Male	Male	XY	XY	XY	XY	XY
YPM HERA 019039	AV68	1435	Male	No	Male	Male	XY	XY	XY	XY	XY
YPM HERA 019040	AV68	1437	Male	No	Male	Male	XY	XY	XY	XY	XY
YPM HERA 019041	AV68	1439	Male	No	Male	Male	XY	XY	XY	XY	XY
YPM HERA 019042	AV68	1441	Female	NA	Male	Male	XY	XX	XY	XX	XY
YPM HERA 019043	AV68	1443	Male	No	Male	Male	XY	XY	XY	XY	XY
YPM HERA 019044	AV68	1445	Male	No	Male	Male	XY	XY	XY	XY	XX
YPM HERA 019045	Laur02	1447	Female	NA	Female	Female	XX	XX	XX	XY	XY
YPM HERA 019046	COAN	1449	Male	NA	Male	Male	XY	XY	XY	XY	XY
YPM HERA 019047	COAN	1451	Female	NA	Female	Female	XX	XX	XX	XX	XX
YPM HERA 019048	COAN	1453	Female	NA	Female	Female	XX	XX	XY	XX	XX
YPM HERA 019049	COAN	1455	Male	No	Male	Male	XY	XY	XY	XX	XY
YPM HERA 019050	COAN	1457	Female	NA	Female	Female	XX	XX	XX	XX	XX
YPM HERA 019051	COAN	1459	Male	No	Male	Male	XY	XY	XY	XY	XY
YPM HERA 019052	COAN	1461	Female	NA	Female	Female	XX	XX	XX	XX	XX
YPM HERA 019053	COAN	1463	Male	No	Male	Male	XY	XY	XY	XX	XY
YPM HERA 019054	COAN	1465	Male	No	Male	Male	XY	XY	XY	XY	XX
YPM HERA 019055	COAN	1467	Male	NA	Male	Male	XY	XY	XY	XY	XY
YPM HERA 019056	COAN	1469	Male	No	Male	Male	XY	XY	XY	XX	XY
YPM HERA 019057	COAN	1471	Male	No	Male	Male	XY	XY	XY	XY	XY
YPM HERA 019058	COAN	1473	Male	No	Male	Male	XY	XY	XY	XY	XY
YPM HERA 019059	COAN	1475	Female	NA	Female	Female	XX	XX	XX	XX	XX
YPM HERA 019060	COAN	1477	Female	NA	Female	Female	XX	XX	XX	XX	XX
YPM HERA 019061	COAN	1479	Male	No	Male	Male	XY	XY	XY	XY	XY
YPM HERA 019062	COAN	1481	Female	NA	Female	Female	XX	XX	XX	XX	XX
YPM HERA 019063	COAN	1483	Male	No	Male	Male	XY	XY	XY	XX	XX
YPM HERA 019064	Forest5	1485	Male	NA	Male	Male	XY	XY	XY	XY	XY
YPM HERA 019065	Forest5	1487	Male	Yes	Male	NA	XY	NA	NA	NA	NA
YPM HERA 019066	Forest5	1489	Male	Yes	Male	Male	XY	XY	XY	XX	XY
YPM HERA 019067	Forest5	1491	Male	NA	Male	Male	XY	XY	XY	XY	XY
YPM HERA 019068	Forest5	1493	Male	No	Male	Male	XY	XY	XY	XY	XY
YPM HERA 019069	Forest5	1495	Male	NA	Male	Male	XY	XY	XY	XX	XY
YPM HERA 019070	Forest5	1497	Female	NA	Female	Female	XX	XX	XX	XX	XX
YPM HERA 019071	Forest5	1499	Male	NA	Male	Male	XY	XY	XY	XX	XX
YPM HERA 019072	Forest5	1501	Male	NA	Male	Male	XY	XY	XY	XX	XY
YPM HERA 019073	Forest5	1503	Male	NA	Male	Male	XY	XY	XY	XY	XY
YPM HERA 019074	Forest5	1505	Male	NA	Male	Male	XY	XY	XY	XY	XY
YPM HERA 019075	Forest5	1507	Male	NA	Female	Female	XX	XX	XX	XX	XX
YPM HERA 019076	Forest5	1509	Male	NA	Male	Male	XY	XY	XY	XY	XY
YPM HERA 019077	Forest5	1511	Male	NA	Male	Male	XY	XY	XY	XY	XY
YPM HERA 019078	Forest5	1513	Male	NA	Male	Male	XY	XY	XY	XY	XY
YPM HERA 019079	Forest5	1515	Male	NA	Male	Male	XY	XY	XY	XY	XY
YPM HERA 019080	Forest5	1517	Male	NA	Male	Male	XY	XY	XY	XY	XY
YPM HERA 019081	Forest5	1519	Male	NA	Male	Male	XY	XY	XY	XX	XY
YPM HERA 019082	Forest5	1521	Male	No	Male	Male	XY	XY	XY	XY	XY
YPM HERA 019083	Forest5	1523	Male	NA	Male	Male	XY	XY	XY	XY	XY
YPM HERA 019084	Forest5	1525	Male	No	Male	Male	XY	XY	XY	XX	XY
YPM HERA 019085	Forest5	1527	Male	NA	Male	Male	XY	XY	XY	XY	XY
YPM HERA 019086	Forest5	1529	Male	NA	Male	Male	XY	XY	XY	XY	XY
YPM HERA 019087	Forest5	1531	Male	NA	Male	Male	XY	XY	XY	XY	XY
YPM HERA 019088	Forest5	1533	Male	NA	Male	Male	XY	XY	XY	XY	XY
YPM HERA 019089	Forest5	1535	Male	NA	Male	Male	XY	XY	XY	XY	XY
YPM HERA 019090	Forest5	1537	Male	No	Male	Male	XY	XY	XY	XY	XY
YPM HERA 019091	Forest5	1539	Male	NA	Male	Male	XY	XY	XY	XY	XY
YPM HERA 019092	Forest5	1541	Male	No	Male	Male	XY	XY	XY	XY	XY
YPM HERA 019093	Septic3	1543	Male	No	Male	Male	XY	XY	XY	XY	XY
YPM HERA 019094	Septic3	1545	Female	NA	Female	Female	XX	XX	XX	XX	XX
YPM HERA 019095	Septic3	1547	Female	NA	Female	Female	XX	XX	XX	XX	XX
YPM HERA 019096	Septic3	1549	Female	NA	Female	Female	XX	XX	XX	XX	XX
YPM HERA 019097	Septic3	1551	Male	No	Male	Male	XY	XY	XY	XY	XY
YPM HERA 019098	Septic3	1553	Female	NA	Female	Female	XX	XX	XX	XX	XX
YPM HERA 019099	Septic3	1555	Male	No	Male	Male	XY	XY	XX	XY	XY
YPM HERA 019100	Septic3	1557	Male	No	Male	Male	XY	XY	XY	XX	XY
YPM HERA 019101	WNHL	1559	Male	No	Male	Male	XY	XY	XY	XY	XY
YPM HERA 019102	WNHL	1561	Male	No	Male	Male	XY	XY	XY	XX	XX
YPM HERA 019103	WNHL	1563	Male	NA	Male	Male	XY	XY	XY	XX	XY
YPM HERA 019104	WNHL	1565	Female	NA	Female	Female	XX	XX	XX	XX	XX
YPM HERA 019105	WNHL	1567	Female	NA	Female	Female	XX	XX	XX	XX	XX
YPM HERA 019106	AV68	1571	Male	No	Male	Male	XY	XY	XY	XY	XY
YPM HERA 019107	AV68	1573	Male	No	Male	Male	XY	XY	XY	XY	XY
YPM HERA 019108	AV68	1575	Male	No	Male	Male	XY	XY	XX	XY	XY
YPM HERA 019109	AV68	1577	Male	No	Male	Male	XY	XY	XY	XY	XY
YPM HERA 019110	AV68	1579	Male	No	Male	Male	XY	XY	XY	XY	XY
YPM HERA 019111	AV68	1581	Male	No	Male	Male	XY	XY	XY	XX	XX
YPM HERA 019112	AV08	1583	Male	Yes	Male	Male	XY	XX	XY	XX	XX
YPM HERA 019113	AV08	1585	Male	No	Male	Male	XY	XX	XY	XX	XX
YPM HERA 019114	AV08	1587	Male	No	Male	Male	XY	XY	XY	XY	XY
YPM HERA 019115	AV08	1589	Female	NA	Female	Female	XX	XX	XX	XX	XX
YPM HERA 019116	Laur02	1591	Male	No	Male	Male	XY	XX	XY	XY	XY
YPM HERA 019117	Laur02	1593	Male	No	Female	NA	XX	XY	XX	XX	XX
YPM HERA 019118	Septic7	1595	Male	No	Male	Male	XY	XY	XY	XX	XY
YPM HERA 019119	Septic7	1597	Male	No	Male	Male	XY	XY	XY	XY	XY
YPM HERA 019120	Septic7	1599	Male	No	Male	Male	XY	XY	XY	XY	XY
YPM HERA 019121	Septic7	1601	Male	NA	Male	Male	XY	XY	XY	XY	XY
YPM HERA 019122	Septic7	1603	Male	No	Male	Male	XY	XY	XY	XX	XY
YPM HERA 019123	WNHL	1605	Female	NA	Female	Female	XX	XX	XX	XX	XX
YPM HERA 019124	WNHL	1607	Female	NA	Female	Female	XX	XX	XX	XX	XX
YPM HERA 019125	Sewer3	1609	Male	No	Male	Male	XY	XY	XY	XX	XY
YPM HERA 019126	SUHL	1611	Male	No	Male	Male	XY	XY	XY	XX	XX
YPM HERA 019127	SUHL	1613	Male	No	Male	Male	XY	XY	XY	XX	XX
YPM HERA 019128	SUHL	1615	Female	NA	Female	Female	XX	XX	XX	XX	XX
YPM HERA 019129	SUHL	1617	Female	NA	Female	Female	XX	XX	XX	XX	XX
YPM HERA 019130	SUHL	1619	Female	NA	Female	Female	XX	XX	XX	XX	XX
YPM HERA 019131	SUHL	1621	Female	NA	Female	Female	XX	XX	XX	XX	XX
YPM HERA 019132	SUHL	1623	Male	No	Male	Male	XY	XY	XY	XX	XX
YPM HERA 019133	SUHL	1625	Male	No	Male	Male	XY	XY	XY	XX	XX
YPM HERA 019134	SUHL	1627	Male	No	Male	Male	XY	XY	XY	XY	XY
YPM HERA 019135	SUHL	1629	Female	NA	Female	Female	XX	XX	XX	XX	XX
YPM HERA 019136	SUHL	1631	Male	No	Male	Male	XY	XY	XY	XY	XY
YPM HERA 019137	SUHL	1633	Male	No	Male	Male	XY	XY	XY	XY	XY
YPM HERA 019138	SUHL	1635	Female	NA	Female	Female	XX	XX	XX	XX	XX
YPM HERA 019139	WNHL	1637	Male	No	Male	Male	XY	XY	XY	XY	XY
YPM HERA 019140	Septic10	1639	Male	No	Male	Male	XY	XX	XY	XY	XY
YPM HERA 019141	Septic10	1641	Male	No	Male	Male	XY	XY	XY	XX	XY
YPM HERA 019142	Septic10	1643	Male	No	Male	Male	XY	XY	XY	XY	XY
YPM HERA 019143	OAHI	1645	Male	Yes	Male	Male	XY	XY	XY	XX	XY
YPM HERA 019144	Forest5	1647	Male	No	Male	Male	XY	XY	XY	XY	XY
YPM HERA 019145	Forest5	1649	Male	NA	Male	Male	XY	XY	XY	XY	XY
YPM HERA 019146	Forest5	1651	Male	No	Female	Female	XX	XX	XX	XX	XX
YPM HERA 019147	Forest5	1653	Male	Yes	Male	Male	XY	XY	XY	XY	XY
YPM HERA 019148	Forest5	1655	Male	No	Male	Male	XY	XY	XY	XY	XY
YPM HERA 019149	Forest5	1657	Male	NA	Male	Male	XY	XY	XY	XY	XY
YPM HERA 019150	Forest5	1659	Male	NA	Male	Male	XY	XY	XY	XY	XY
YPM HERA 019151	Forest5	1661	Male	NA	Male	Male	XY	XY	XY	XY	XY
YPM HERA 019152	Forest5	1663	Female	NA	Female	Female	XX	XX	XX	XX	XX
YPM HERA 019153	Forest5	1665	Male	NA	Male	Male	XY	XY	XY	XY	XY
YPM HERA 019154	Forest5	1667	Male	NA	Male	Male	XY	XX	XY	XY	XY
YPM HERA 019155	Forest5	1669	Female	NA	Female	Female	XX	XX	XY	XX	XX
YPM HERA 019156	Forest5	1671	Female	NA	Female	Female	XX	XX	XX	XX	XX
YPM HERA 019157	Forest5	1673	Male	NA	Male	Male	XY	XX	XY	XY	XY
YPM HERA 019158	Forest5	1675	Female	NA	Female	Female	XX	XX	XX	XX	XX
YPM HERA 019159	Forest5	1677	Male	NA	Male	Male	XY	XY	XY	XY	XY
YPM HERA 019160	Forest5	1679	Male	NA	Male	Male	XY	XX	XY	XY	XY
YPM HERA 019161	Forest5	1681	Male	No	Male	Male	XY	XY	XY	XY	XY
YPM HERA 019162	Forest5	1683	Male	No	Male	Male	XY	XX	XY	XY	XY
YPM HERA 019163	Forest5	1685	Male	Yes	Male	Male	XY	XY	XX	XX	XY
YPM HERA 019164	Forest5	1687	Male	NA	Male	Male	XY	XY	XY	XY	XY
YPM HERA 019165	Forest5	1689	Female	NA	Female	Female	XX	XX	XX	XX	XX
YPM HERA 019166	Forest5	1691	Male	NA	Male	Male	XY	XX	XX	XX	XY
YPM HERA 019167	Forest5	1693	Male	NA	Male	Male	XY	XY	XY	XX	XY
YPM HERA 019168	Forest5	1695	Male	NA	Male	Male	XY	XY	XY	XY	XY
YPM HERA 019169	Forest5	1697	Male	NA	Male	Male	XY	XY	XY	XY	XY
YPM HERA 019170	Forest5	1699	Male	No	Male	Male	XY	XY	XY	XX	XY
YPM HERA 019171	Forest5	1701	Female	NA	Female	NA	XX	XY	XX	XX	XX
YPM HERA 019172	Forest5	1703	Male	NA	Male	Male	XY	XY	XY	XY	XY
YPM HERA 019173	Forest5	1705	Male	No	Male	Male	XY	XY	XY	XX	XY
YPM HERA 019174	Forest5	1707	Male	NA	Male	Male	XY	XX	XX	XY	XY
YPM HERA 019175	Forest5	1709	Male	No	Male	Male	XY	XY	XY	XY	XY
YPM HERA 019176	Forest5	1711	Male	NA	Male	Male	XY	XY	XY	XY	XY
YPM HERA 019177	Forest5	1713	Male	NA	Male	Male	XY	XY	XY	XX	XY
YPM HERA 019178	Forest5	1715	Male	NA	Male	Male	XY	XX	XY	XY	XY
YPM HERA 019179	Forest5	1717	Male	NA	Male	Male	XY	XY	XY	XY	XY
YPM HERA 019180	Forest5	1719	Male	No	Male	Male	XY	XY	XY	XY	XY
YPM HERA 019181	Forest5	1721	Male	NA	Male	Male	XY	XY	XY	XY	XY
YPM HERA 019182	Forest5	1723	Male	NA	Male	Male	XY	XY	XY	XY	XY
YPM HERA 019183	Forest5	1725	Male	No	Male	Male	XY	XY	XY	XY	XY
YPM HERA 019184	Forest5	1727	Female	NA	Female	Female	XX	XX	XX	XX	XX
YPM HERA 019185	Forest6	1729	Male	No	Male	NA	NA	XY	XY	XY	XY
YPM HERA 019186	SUHL	1731	Male	No	Male	Male	XY	XY	XY	XY	XY
YPM HERA 019187	SUHL	1733	Male	No	Male	Male	XY	XY	XY	XY	XY
YPM HERA 019188	SUHL	1735	Female	NA	Female	NA	NA	XX	XX	XX	XX
YPM HERA 019189	Septic3	1737	Male	No	Male	NA	NA	XY	XY	XX	XY
YPM HERA 019190	Septic3	1739	Male	No	Male	Male	XY	XY	XY	XY	XY
YPM HERA 019191	WNHL	1741	Female	NA	Female	NA	NA	XX	XX	XX	XX
YPM HERA 019192	OAHI	1743	Female	NA	Male	Male	XY	XY	XY	XY	XY
YPM HERA 019193	Laur01	1745	Male	No	Male	Male	XY	XY	XY	XX	XX
YPM HERA 019194	Laur01	1747	Male	No	Male	Male	XY	XY	XY	XX	XX
YPM HERA 019195	AV08	1749	Male	No	Male	Male	XY	XY	XY	XY	XY
YPM HERA 019196	Sewer3	1751	Male	No	Male	Male	XY	XY	XY	XY	XY
YPM HERA 019197	Sewer3	1753	Male	No	Male	Male	XY	XY	XY	XY	XY
YPM HERA 019198	Sewer3	1755	Male	No	Male	Male	XY	XY	XY	XY	XY
YPM HERA 019199	Sewer3	1757	Male	No	Male	Male	XY	XY	XY	XY	XY
YPM HERA 019200	Sewer3	1759	Male	No	Male	Male	XY	XY	XY	XY	XY
YPM HERA 019201	OAHI	1761	Female	NA	Female	Female	XX	XX	XX	XX	XX
YPM HERA 019202	OAHI	1763	Male	Yes	Male	Male	XY	XY	XY	XY	XY
YPM HERA 019203	OAHI	1765	Male	No	Male	Male	XY	XY	XY	XX	XY
YPM HERA 019204	OAHI	1767	Male	Yes	Male	Male	XY	XY	XY	XY	XY
YPM HERA 019205	OAHI	1769	Male	No	Male	Male	XY	XX	XY	XY	XY
YPM HERA 019206	Forest6	1771	Male	No	Female	Female	XX	XX	XX	XX	XY
YPM HERA 019207	Forest6	1773	Male	No	Male	Male	XY	XX	XX	XY	XY
YPM HERA 019208	Laur01	1775	Male	No	Male	Male	XY	XY	XY	XX	XX
YPM HERA 019209	Laur01	1777	Male	No	Male	Male	XY	XY	XY	XY	XY
YPM HERA 019210	Laur01	1779	Male	No	Male	Male	XY	XY	XY	XY	XY
YPM HERA 019211	Laur01	1781	Male	No	Male	Male	XY	XY	XY	XX	XX
YPM HERA 019212	Laur01	1783	Male	Yes	Male	Male	XY	XY	XX	XX	XX
YPM HERA 019213	Laur01	1785	Male	Yes	Male	Male	XY	XX	XX	XX	XX
YPM HERA 019214	Laur01	1787	Male	No	Male	Male	XY	XY	XX	XX	XX
YPM HERA 019215	Laur01	1789	Male	Yes	Male	Male	XY	XX	XY	XX	XX
YPM HERA 019216	SUHL	1817	Male	No	Male	Male	XY	XY	XX	XY	XY
YPM HERA 019217	WNHL	1819	Male	No	Male	Male	XY	XX	XY	XY	XY
YPM HERA 019218	WNHL	1821	Male	No	Male	Male	XY	XY	XY	XY	XY
YPM HERA 019219	WNHL	1823	Female	NA	Female	NA	XX	NA	NA	NA	NA
YPM HERA 019220	WNHL	1825	Male	No	Female	Female	XX	XX	XX	XX	XY
YPM HERA 019221	COAN	1827	Female	NA	Female	Female	XX	XX	XX	XX	XX
YPM HERA 019222	COAN	1829	Male	No	Male	Male	XY	XY	XX	XY	XY
YPM HERA 019223	COAN	1831	Male	NA	Male	Male	XY	XY	XX	XY	XY
YPM HERA 019224	COAN	1833	Male	No	Male	Male	XY	XY	XY	XY	XY
YPM HERA 019225	COAN	1835	Female	NA	Female	Female	XX	XX	XY	XX	XX
YPM HERA 019226	COAN	1837	Male	No	Male	Male	XY	XY	XY	XY	XY
YPM HERA 019227	COAN	1839	Female	NA	Male	Male	XY	XX	XX	XX	XX
YPM HERA 019228	Sewer3	1853	Male	No	Male	Male	XY	XX	XX	XX	XX
YPM HERA 019229	Sewer3	1855	Male	No	Male	Male	XY	XX	XX	XX	XX
YPM HERA 019230	Sewer3	1857	Male	No	Male	Male	XY	XX	XX	XX	XY
YPM HERA 019231	Sewer3	1859	Female	NA	Male	Male	XY	XY	XY	XY	XY
YPM HERA 019232	Sewer3	1861	Male	No	Male	Male	XY	XX	XX	XY	XY
YPM HERA 019233	Sewer3	1863	Female	NA	Male	Male	XY	XX	XX	XX	XX
YPM HERA 019234	Sewer3	1865	Female	NA	Female	Female	XX	XX	XX	XX	XX
YPM HERA 019235	Sewer3	1867	Male	No	Male	Male	XY	XY	XX	XX	XY
YPM HERA 019236	Sewer3	1869	Male	No	Male	Male	XY	XY	XY	XY	XY
YPM HERA 019237	Septic10	1871	Male	No	Male	Male	XY	XY	XY	XY	XY
YPM HERA 019238	Septic10	1873	Female	NA	Female	Female	XX	XX	XX	XX	XX
YPM HERA 019239	OAHI	1875	Male	No	Male	Male	XY	XY	XY	XY	XY
YPM HERA 019240	OAHI	1877	Male	No	Male	Male	XY	XY	XY	XY	XY
YPM HERA 019241	Laur01	1881	Male	No	Male	Male	XY	XY	XX	XY	XY
YPM HERA 019242	Laur01	1883	Male	No	Male	Male	XY	XX	XX	XX	XX
YPM HERA 019243	Laur01	1885	Male	No	Male	Male	XY	XY	XX	XY	XY
YPM HERA 019244	Laur01	1915	Male	No	Male	Male	XY	XY	XY	XX	XY
YPM HERA 019245	Laur01	1917	Male	No	Male	Male	XY	XX	XY	XX	XY
YPM HERA 019246	Laur01	1919	Male	No	Male	Male	XY	XY	XX	XX	XX
YPM HERA 019247	Laur01	1921	Male	Yes	Female	Female	XX	XX	XX	XX	XX
YPM HERA 019248	Laur01	1923	Female	NA	Female	Female	XX	XX	XX	XX	XX
YPM HERA 019249	Laur01	1925	Female	NA	Female	Female	XX	XX	XX	XX	XX
YPM HERA 019250	Sewer3	1927	Female	NA	Female	Female	XX	XX	XX	XX	XX
YPM HERA 019251	Sewer3	1929	Male	No	Male	Male	XY	XY	XY	XY	XY
YPM HERA 019252	Sewer3	1931	Female	NA	Female	Female	XX	XX	XX	XX	XY
YPM HERA 019253	OAHI	1933	Female	NA	Female	Female	XX	XX	XY	XX	XX
YPM HERA 019254	OAHI	1935	Male	No	Male	Male	XY	XY	XX	XX	XY
YPM HERA 019255	OAHI	1937	Male	Yes	Male	NA	XY	NA	NA	NA	NA
